# Supplementary material for: Efficacy and Safety of a Krabbe Disease Gene Therapy
Source: Hum Gene Ther. 2022 May 16;33(9-10):499–517. doi: 10.1089/hum.2021.245 (PMC9142772; doi:10.1089/hum.2021.245)
Supplement: Supplemental data [file VideoS1-S3.zip]

Archive with 4 entries (4 files):
- Video_Legends.docx
- Supp_VideoS1.mp4
- Supp_VideoS2.mp4
- Supp_VideoS3.mp4
